# Supplementary material for: Data on the key performance indicators for quality of service of GSM networks in Nigeria
Source: Data Brief. 2017 Dec 14;16:914–28. doi: 10.1016/j.dib.2017.12.005 (PMC5849583; doi:10.1016/j.dib.2017.12.005)
Supplement: Supplementary file 2 — Supplementary material [file mmc2.xlsx]

## Sheet: Call Setup Success Rate
MONTH	Airtel	Etisalat	Glo	MTN		MONTH	Airtel	Etisalat	Glo	MTN		MONTH	Airtel	Etisalat	Glo	MTN
Jan'16	98.23	99.34	98	98.88		Jan'15	96.8	98.94	98.26	98.25		Jan'14	96.99	99.2	96.89	96.85
Feb'16	97.8	99.38	98.2	98.82		Feb'15	96.72	99.22	98.3	98.43		Feb'14	98.09	99.26	98.04	96.94
Mar'16	98.35	99.33	97.99	98.98		Mar'15	97.23	99.19	98.56	98.28		Mar'14	98.29	98.97	98.33	97.19
Apr'16	98.42	99.39	98.03	99.05		Apr'15	97.34	99.13	98.4	98.59		Apr'14	97.87	99.03	97.23	97.11
May'16	98.14	99.22	98.09	99.02		May'15	97.41	99.18	98.47	98.14		May'14	98.04	98.39	98.28	97.01
Jun'16	98.43	99.36	98.39	99.02		Jun'15	97.39	99.12	98.22	98.24		Jun'14	98.08	99.23	98.08	97.12
Jul'16	98.53	99.27	98.59	99.06		Jul'15	98.06	99.27	98.22	98.37		Jul'14	98.08	99.33	98.21	97.12
Aug'16	98.34	98.98	98.65	99.08		Aug'15	97.92	99.28	98.28	98.51		Aug'14	98.33	99.07	98.15	97.42
Sep'16	98.28	99.23	98.54	98.98		Sep'15	98.03	99.26	98.14	98.45		Sep'14	98.27	99.28	98.42	97.52
Oct'16	98.37	98.99	98.33	98.95		Oct'15	97.95	99.24	98.13	98.86		Oct'14	98.64	99.04	98.17	97.56
Nov'16	98.42	99.24	98.25	98.99		Nov'15	98.13	99.3	98.08	98.83		Nov'14	98.71	99.1	98.25	98.73
Dec'16	98.36	99.18	98.11	98.96		Dec'15	98.36	99.2	98.09	98.72		Dec'14	98.45	99.09	98.35	98.78

## Sheet: Drop Call Rate
MONTH	Airtel	Etisalat	Glo	MTN			MONTH	Airtel	Etisalat	Glo	MTN			MONTH	Airtel	Etisalat	Glo	MTN
Jan'16	0.65	0.46	0.5	0.67			Jan'15	0.82	0.53	0.5	1.02			Jan'14	0.84	0.55	1.19	1.21
Feb'16	0.69	0.43	0.5	0.71			Feb'15	0.84	0.51	0.46	0.9			Feb'14	0.71	0.54	0.85	1.29
Mar'16	0.65	0.43	0.57	0.5			Mar'15	0.79	0.53	0.87	0.5			Mar'14	0.6	0.57	0.83	1.19
Apr'16	0.69	0.72	0.54	0.45			Apr'15	0.69	0.52	0.48	0.85			Apr'14	0.67	0.54	1.43	1.43
May'16	0.76	0.47	0.57	0.5			May'15	0.72	0.53	0.53	0.93			May'14	0.74	0.68	0.78	1.33
Jun'16	0.77	0.47	0.55	0.55			Jun'15	0.75	0.54	0.4	0.72			Jun'14	0.8	0.55	0.85	1.3
Jul'16	0.76	0.46	0.55	0.68			Jul'15	0.74	0.5	0.41	0.72			Jul'14	0.82	0.59	0.81	1.23
Aug'16	0.86	0.7	0.49	0.64			Aug'15	0.71	0.5	0.55	0.76			Aug'14	0.85	0.6	0.78	1.22
Sep'16	0.78	0.5	0.5	0.65			Sep'15	0.75	0.54	0.53	0.78			Sep'14	0.82	0.58	0.81	1.16
Oct'16	0.73	0.27	0.54	0.63			Oct'15	0.7	0.54	0.46	0.72			Oct'14	0.79	0.86	0.91	1.23
Nov'16	0.71	0.47	0.5	0.49			Nov'15	0.62	0.48	0.41	0.82			Nov'14	0.75	0.84	0.96	0.78
Dec'16	0.7	0.44	0.52	0.58			Dec'15	0.63	0.44	0.6	0.82			Dec'14	0.73	0.8	0.86	0.72

## Sheet: SDCCH CONGESTION
MONTH	Airtel	Etisalat	Glo	MTN			MONTH	Airtel	Etisalat	Glo	MTN			MONTH	Airtel	Etisalat	Glo	MTN
Jan'16	0.19	0.12	2.19	0.15			Jan'15	0.64	0.16	0.14	0.53			Jan'14	0.4	0.1	0.58	0.17
Feb'16	0.2	0.11	1.94	0.15			Feb'15	0.79	0.11	0.13	0.48			Feb'14	0.14	0.07	0.24	0.17
Mar'16	0.21	0.09	2.32	0.11			Mar'15	0.49	0.14	0.41	0.16			Mar'14	0.09	0.08	0.28	0.1
Apr'16	0.17	0.03	1.86	0.1			Apr'15	0.5	0.29	0.14	0.39			Apr'14	0.2	0.23	1.51	0.68
May'16	0.18	0.13	1.75	0.12			May'15	0.6	0.33	1.38	0.73			May'14	0.16	0.09	0.24	0.12
Jun'16	0.2	0.1	1.69	0.13			Jun'15	0.51	0.13	1.55	0.13			Jun'14	0.12	0.09	0.22	0.12
Jul'16	0.16	0.12	1.54	0.17			Jul'15	0.26	0.12	1.7	0.12			Jul'14	0.11	0.08	0.17	0.1
Aug'16	0.18	0.07	0.71	0.14			Aug'15	0.34	0.11	1.49	0.14			Aug'14	0.16	0.13	0.23	0.09
Sep'16	0.16	0.1	0.54	0.19			Sep'15	0.14	0.13	1.52	0.14			Sep'14	0.11	0.09	0.16	0.08
Oct'16	0.18	0.13	0.5	0.27			Oct'15	0.36	0.13	1.78	0.11			Oct'14	0.09	0.07	0.17	0.13
Nov'16	0.17	0.09	0.48	0.25			Nov'15	0.19	0.12	1.79	0.34			Nov'14	0.12	0.09	0.15	0.1
Dec'16	0.18	0.1	0.58	0.2			Dec'15	0.2	0.14	1.86	0.42			Dec'14	0.12	0.11	0.16	0.12

## Sheet: TRAFFIC CHANNEL CONGESTION
MONTH	Airtel	Etisalat	Glo	MTN			MONTH	Airtel	Etisalat	Glo	MTN			MONTH	Airtel	Etisalat	Glo	MTN
Dec'16	0.33	0.23	0.97	0.55			Dec'15	0.4	0.26	1.69	0.4			Dec'14	0.14	0.12	0.73	0.31
Nov'16	0.31	0.18	0.86	0.5			Nov'15	0.41	0.19	1.52	0.4			Nov'14	0.15	0.09	0.64	0.36
Oct'16	0.29	0.17	0.83	0.38			Oct'15	0.46	0.17	1.53	0.49			Oct'14	0.12	0.08	0.72	0.34
Sep'16	0.31	0.15	0.76	0.37			Sep'15	0.52	0.19	1.58	1.06			Sep'14	0.25	0.14	0.69	0.29
Aug'16	0.19	0.15	0.63	0.34			Aug'15	0.47	0.2	1.5	0.88			Aug'14	0.23	0.24	1.06	0.3
Jul'16	0.19	0.15	0.78	0.39			Jul'15	0.43	0.18	1.44	0.63			Jul'14	0.32	0.12	0.94	0.31
Jun'16	0.24	0.19	1.07	0.29			Jun'15	0.73	0.26	1.25	0.75			Jun'14	0.28	0.09	0.99	0.37
May'16	0.3	0.19	1.28	0.25			May'15	0.64	0.27	0.7	0.77			May'14	0.29	0.98	0.58	0.43
Apr'16	0.27	0.1	1.54	0.25			Apr'15	0.99	0.26	0.93	0.56			Apr'14	0.45	0.18	1.67	1.27
Mar'16	0.39	0.24	1.56	0.27			Mar'15	0.99	0.19	0.6	1.09			Mar'14	0.32	0.55	1.05	0.42
Feb'16	0.48	0.28	1.46	0.3			Feb'15	0.89	0.19	1.06	0.64			Feb'14	0.32	0.29	0.69	0.57
Jan'16	0.48	0.33	1.74	0.28			Jan'15	0.91	0.39	1.29	0.6			Jan'14	0.79	0.27	0.79	0.55

## Sheet: SUMMARY
Year	Month	Operator	CSSR	DCR	SDCCH	TCH
2016	12	1	98.36	0.7	0.18	0.33					Airtel	1
2016	11	1	98.42	0.71	0.17	0.31					Etisalat	2
2016	10	1	98.37	0.73	0.18	0.29					Glo	3
2016	9	1	98.28	0.78	0.16	0.31					MTN	4
2016	8	1	98.34	0.86	0.18	0.19
2016	7	1	98.53	0.76	0.16	0.19
2016	6	1	98.43	0.77	0.2	0.24					Year
2016	5	1	98.14	0.76	0.18	0.3					Month
2016	4	1	98.42	0.69	0.17	0.27					Operator
2016	3	1	98.35	0.65	0.21	0.39					CSSR
2016	2	1	97.8	0.69	0.2	0.48					DCR
2016	1	1	98.23	0.65	0.19	0.48					SDCCH
2015	12	1	98.36	0.63	0.2	0.4					TCH
2015	11	1	98.13	0.62	0.19	0.41
2015	10	1	97.95	0.7	0.36	0.46
2015	9	1	98.03	0.75	0.14	0.52
2015	8	1	97.92	0.71	0.34	0.47
2015	7	1	98.06	0.74	0.26	0.43
2015	6	1	97.39	0.75	0.51	0.73
2015	5	1	97.41	0.72	0.6	0.64
2015	4	1	97.34	0.69	0.5	0.99
2015	3	1	97.23	0.79	0.49	0.99
2015	2	1	96.72	0.84	0.79	0.89
2015	1	1	96.8	0.82	0.64	0.91
2014	12	1	98.45	0.73	0.12	0.14
2014	11	1	98.71	0.75	0.12	0.15
2014	10	1	98.64	0.79	0.09	0.12
2014	9	1	98.27	0.82	0.11	0.25
2014	8	1	98.33	0.85	0.16	0.23
2014	7	1	98.08	0.82	0.11	0.32
2014	6	1	98.08	0.8	0.12	0.28
2014	5	1	98.04	0.74	0.16	0.29
2014	4	1	97.87	0.67	0.2	0.45
2014	3	1	98.29	0.6	0.09	0.32
2014	2	1	98.09	0.71	0.14	0.32
2014	1	1	96.99	0.84	0.4	0.79
2016	12	2	99.18	0.44	0.1	0.23
2016	11	2	99.24	0.47	0.09	0.18
2016	10	2	98.99	0.27	0.13	0.17
2016	9	2	99.23	0.5	0.1	0.15
2016	8	2	98.98	0.7	0.07	0.15
2016	7	2	99.27	0.46	0.12	0.15
2016	6	2	99.36	0.47	0.1	0.19
2016	5	2	99.22	0.47	0.13	0.19
2016	4	2	99.39	0.72	0.03	0.1
2016	3	2	99.33	0.43	0.09	0.24
2016	2	2	99.38	0.43	0.11	0.28
2016	1	2	99.34	0.46	0.12	0.33
2015	12	2	99.2	0.44	0.14	0.26
2015	11	2	99.3	0.48	0.12	0.19
2015	10	2	99.24	0.54	0.13	0.17
2015	9	2	99.26	0.54	0.13	0.19
2015	8	2	99.28	0.5	0.11	0.2
2015	7	2	99.27	0.5	0.12	0.18
2015	6	2	99.12	0.54	0.13	0.26
2015	5	2	99.18	0.53	0.33	0.27
2015	4	2	99.13	0.52	0.29	0.26
2015	3	2	99.19	0.53	0.14	0.19
2015	2	2	99.22	0.51	0.11	0.19
2015	1	2	98.94	0.53	0.16	0.39
2014	12	2	99.09	0.8	0.11	0.12
2014	11	2	99.1	0.84	0.09	0.09
2014	10	2	99.04	0.86	0.07	0.08
2014	9	2	99.28	0.58	0.09	0.14
2014	8	2	99.07	0.6	0.13	0.24
2014	7	2	99.33	0.59	0.08	0.12
2014	6	2	99.23	0.55	0.09	0.09
2014	5	2	98.39	0.68	0.09	0.98
2014	4	2	99.03	0.54	0.23	0.18
2014	3	2	98.97	0.57	0.08	0.55
2014	2	2	99.26	0.54	0.07	0.29
2014	1	2	99.2	0.55	0.1	0.27
2016	12	3	98.11	0.52	0.58	0.97
2016	11	3	98.25	0.5	0.48	0.86
2016	10	3	98.33	0.54	0.5	0.83
2016	9	3	98.54	0.5	0.54	0.76
2016	8	3	98.65	0.49	0.71	0.63
2016	7	3	98.59	0.55	1.54	0.78
2016	6	3	98.39	0.55	1.69	1.07
2016	5	3	98.09	0.57	1.75	1.28
2016	4	3	98.03	0.54	1.86	1.54
2016	3	3	97.99	0.57	2.32	1.56
2016	2	3	98.2	0.5	1.94	1.46
2016	1	3	98	0.5	2.19	1.74
2015	12	3	98.09	0.6	1.86	1.69
2015	11	3	98.08	0.41	1.79	1.52
2015	10	3	98.13	0.46	1.78	1.53
2015	9	3	98.14	0.53	1.52	1.58
2015	8	3	98.28	0.55	1.49	1.5
2015	7	3	98.22	0.41	1.7	1.44
2015	6	3	98.22	0.4	1.55	1.25
2015	5	3	98.47	0.53	1.38	0.7
2015	4	3	98.4	0.48	0.14	0.93
2015	3	3	98.56	0.87	0.41	0.6
2015	2	3	98.3	0.46	0.13	1.06
2015	1	3	98.26	0.5	0.14	1.29
2014	12	3	98.35	0.86	0.16	0.73
2014	11	3	98.25	0.96	0.15	0.64
2014	10	3	98.17	0.91	0.17	0.72
2014	9	3	98.42	0.81	0.16	0.69
2014	8	3	98.15	0.78	0.23	1.06
2014	7	3	98.21	0.81	0.17	0.94
2014	6	3	98.08	0.85	0.22	0.99
2014	5	3	98.28	0.78	0.24	0.58
2014	4	3	97.23	1.43	1.51	1.67
2014	3	3	98.33	0.83	0.28	1.05
2014	2	3	98.04	0.85	0.24	0.69
2014	1	3	96.89	1.19	0.58	0.79
2016	12	4	98.96	0.58	0.2	0.55
2016	11	4	98.99	0.49	0.25	0.5
2016	10	4	98.95	0.63	0.27	0.38
2016	9	4	98.98	0.65	0.19	0.37
2016	8	4	99.08	0.64	0.14	0.34
2016	7	4	99.06	0.68	0.17	0.39
2016	6	4	99.02	0.55	0.13	0.29
2016	5	4	99.02	0.5	0.12	0.25
2016	4	4	99.05	0.45	0.1	0.25
2016	3	4	98.98	0.5	0.11	0.27
2016	2	4	98.82	0.71	0.15	0.3
2016	1	4	98.88	0.67	0.15	0.28
2015	12	4	98.72	0.82	0.42	0.4
2015	11	4	98.83	0.82	0.34	0.4
2015	10	4	98.86	0.72	0.11	0.49
2015	9	4	98.45	0.78	0.14	1.06
2015	8	4	98.51	0.76	0.14	0.88
2015	7	4	98.37	0.72	0.12	0.63
2015	6	4	98.24	0.72	0.13	0.75
2015	5	4	98.14	0.93	0.73	0.77
2015	4	4	98.59	0.85	0.39	0.56
2015	3	4	98.28	0.5	0.16	1.09
2015	2	4	98.43	0.9	0.48	0.64
2015	1	4	98.25	1.02	0.53	0.6
2014	12	4	98.78	0.72	0.12	0.31
2014	11	4	98.73	0.78	0.1	0.36
2014	10	4	97.56	1.23	0.13	0.34
2014	9	4	97.52	1.16	0.08	0.29
2014	8	4	97.42	1.22	0.09	0.3
2014	7	4	97.12	1.23	0.1	0.31
2014	6	4	97.12	1.3	0.12	0.37
2014	5	4	97.01	1.33	0.12	0.43
2014	4	4	97.11	1.43	0.68	1.27
2014	3	4	97.19	1.19	0.1	0.42
2014	2	4	96.94	1.29	0.17	0.57
2014	1	4	96.85	1.21	0.17	0.55
